# Supplementary material for: Associations of metabolic syndrome and metabolically unhealthy obesity with cancer mortality: The Japan Multi-Institutional Collaborative Cohort (J-MICC) study
Source: PLoS One. 2022 Jul 8;17(7):e0269550. doi: 10.1371/journal.pone.0269550 (PMC9269937; doi:10.1371/journal.pone.0269550)
Supplement: S1 Table — HR, hazard ratio; CI, confidence interval. a Adjusted for age, menopausal status (men, premenopausal women, postmenopausal women, and missing), research sites, and educational background. b Additionally adjusted for smoking habit (three categories), drinking habit (three categories), and physical activity level (quartiles). (XLSX) [file pone.0269550.s001.xlsx]

## Sheet: Sheet1
	S1 Table. Hazard ratios and 95% confidence intervals for total cancer mortality in relation to metabolically healthy status and body mass index (when presence of ≥ two components of metabolic syndrome other than body mass index was used to define a metabolically unhealthy status).
	Group	Participants	Cancer deaths	Person-years	Crude mortality (persons/1000 person-years)	HRa (95% CI)	HRb (95% CI)
	Metabolically healthy normal weight	16541	78	113059	0.69	1	1
	Metabolically healthy obese	3421	27	25032	1.08	1.36 (0.87, 2.11)	1.41 (0.92, 2.21)
	Metabolically unhealthy normal weight	4997	48	34159	1.41	1.27 (0.88, 1.83)	1.26 (0.87, 1.82)
	Metabolically unhealthy obese	3595	39	26186	1.49	1.39 (0.94, 2.06)	1.42 (0.95, 2.10)
	HR, hazard ratio; CI, confidence interval.
	a Adjusted for age, menopausal status (men, premenopausal women, postmenopausal women, and missing), research sites, and educational background.
	b Additionally adjusted for smoking habit (three categories), drinking habit (three categories), and physical activity level (quartiles).
