# Supplementary material for: Associations of metabolic syndrome and metabolically unhealthy obesity with cancer mortality: The Japan Multi-Institutional Collaborative Cohort (J-MICC) study
Source: PLoS One. 2022 Jul 8;17(7):e0269550. doi: 10.1371/journal.pone.0269550 (PMC9269937; doi:10.1371/journal.pone.0269550)
Supplement: S2 Table — (XLSX) [file pone.0269550.s002.xlsx]

## Sheet: Sheet1
	S2 Table. The number of site-specific cancer deaths according to metabolic syndrome status.
	Organ	Metabolic syndrome
		No	Yes	Total
		(n = 23850)	(n = 4704)	(n=28554)
	Oral and Oropharyngeal (C00-14)	7	1	8
	Esophagus (C15)	8	2	10
	Stomach (C16)	12	5	17
	Colon and rectum (C18-21)	15	5	20
	Liver (C22)	7	5	12
	Gall bladder, bile duct (C23-24)	13	3	16
	Pancreas (C25)	14	7	21
	Lung (C33-34)	27	8	35
	Breast (C50)	1	0	1
	Female genital organs (C51-58)	2	0	2
	Prostata (C61)	1	2	3
	Urinary tract (C64-68)	6	0	6
	Others	32	9	41
	Total	145	47	192
